# Supplementary material for: Mouse Strain-Dependent Difference Toward the Staphylococcus aureus Allergen Serine Protease-Like Protein D Reveals a Novel Regulator of IL-33
Source: Front Immunol. 2020 Sep 25;11:582044. doi: 10.3389/fimmu.2020.582044 (PMC7544847; doi:10.3389/fimmu.2020.582044)
Supplement: Supplementary Table 1 — A list of mutated genes between SplD-responder and non-responder strains. Mutation, predicted consequence for the protein function, pro- and contra arguments for being a candidate gene responsible for asthma development according to literature research. [file Table_1.XLSX]

## Sheet: final table
		gene	protein	mutation type	description of mutation	expected impact on protein function		pro hypothesis	contra hypothesis	references of literature search																						references of literature search	contra hypothesis	pro hypothesis	expected impact on protein function		description of mutation	mutation type	protein	gene
						C57BL/6J, C57BL/6N (responders)	BALB/c, CBA, DBA/2 (non-responders)																												BALB/c, CBA, DBA/2 (non-responders)	C57BL/6J, C57BL/6N (responders)								references of literature search		C. H. Herrera-Mendez et al., FEBS Letters, 2009 A. J. Horvath et al., JME, 2004 A. U. Lüthi et al., Immunity, 2009 C. D. Richards et al., Mediators Inflamm, 2016 F. Beigel et al., PLoS ONE, 2014	L. Zhigang et al., JI, 2017 S. Ying et al., JI, 2008 K. Roebrock et al., The FASEB Journal, 2017	P. Benoit et al., IAI, 2015 M. I. Arshad et al., Eur. J. Immunol., 2011 T. Jinquan et al., Arch. Immunol. Ther. Exp.,2006	M. B. Robinson et al., Am J Physiol Lung Cell Mol Physiol, 2015 M. Schewe et al., Cell Stem Cell, 2016
		Serpina3i	serine (or cysteine) peptidase inhibitor, clade A, member 3I	frameshift	frameshift starts at amino acid (aa) 249 and causes a stop after amino acid 250; the functional protein is 408 aa long; the reactive center loop is at the C-terminus starting at aa 357	normal function	impaired function, truncation	The bovine serpina3-1, serpina3-3 inhibit caspases-3 and 8. Caspase-3 can degrade IL-33. Serpina3i has sequence similarities with serpina3-1/-3 in the reactive center loop. Serpina3i expressed in small amounts in the lungs of naive C57BL/6 mice. It could thus inhibit the degradation of IL-33 in responder mice but not in non-responders. Oncostatin M can activate IL-33 and serpina3 in human intesti…	It is not known if serpina3i has the same inhibitory function towards caspases-3 and 8 as the bovine serpins or mast cell chymase like the human serpina3. Not known if it is co-expressed with IL-33 and caspases/chymase.	C. H. Herrera-Mendez et al., FEBS Letters, 2009 A. J. Horvath et al., JME, 2004 A. U. Lüthi et al., Immunity, 2009 C. D. Richards et al., Mediators Inflamm, 2016 F. Beigel et al., PLoS ONE, 2014 A. Roy et al., JBC, 2014 I. Waern et al., Mucosal Immunology, 2013 C. Baker et al., Frontiers in Bioscience 2007																						C. H. Herrera-Mendez et al., FEBS Letters, 2009 A. J. Horvath et al., JME, 2004 A. U. Lüthi et al., Immunity, 2009 C. D. Richards et al., Mediators Inflamm, 2016 F. Beigel et al., PLoS ONE, 2014	It is not known if serpina3i has the same inhibitory function towards caspases-3 and 8 as the bovine serpins. Not known if it is co-expressed with IL-33 and caspase-3.	The bovine serpina3-1, serpina3-3 inhibit caspases-3 and 8. Caspase-3 can degrade IL-33. Serpina3i has sequence similarities with serpina3-1/-3 in the reactive center loop. Serpina3i expressed in small amounts in the lungs of naive C57BL/6 mice. It could thus inhibit the degradation of IL-33 in responder mice but not in non-responders. Oncostatin M can activate IL-33 and serpina3 in human intesti…	impaired function, truncation	normal function	frameshift starts at amino acid (aa) 249 and causes a stop after amino acid 250; the functional protein is 408 aa long; the reactive center loop is at the C-terminus starting at aa 357	frameshift	serine (or cysteine) peptidase inhibitor, clade A, member 3I	Serpina3i				contra hypothesis		It is not known if serpina3i has the same inhibitory function towards caspases-3 and 8 as the bovine serpins. Not known if it is co-expressed with IL-33 and caspase-3.	Leishmania in the skin induces CXCL11 mediated Th2 response CXCL11 is not different between asthmatics and healthy controls	NKT cells support asthma development.	has pro-inflammatory actions
		Cxcl11	CXCL-11, I-TARC	frameshift	frameshift starts at aa 13	impaired function	normal function	it mediates a Th1 response	Leishmania in the skin induces CXCL11 mediated Th2 response CXCL11 is not different between asthmatics and healthy controls	L. Zhigang et al., JI, 2017 S. Ying et al., JI, 2008 K. Roebrock et al., The FASEB Journal, 2017																						L. Zhigang et al., JI, 2017 S. Ying et al., JI, 2008 K. Roebrock et al., The FASEB Journal, 2017	Leishmania in the skin induces CXCL11 mediated Th2 response CXCL11 is not different between asthmatics and healthy controls	it mediates a Th1 response	normal function	impaired function	frameshift starts at aa 13	frameshift	CXCL-11, I-TARC	Cxcl11				pro hypothesis		The bovine serpina3-1, serpina3-3 inhibit caspases-3 and 8. Caspase-3 can degrade IL-33. Serpina3i has sequence similarities with serpina3-1/-3 in the reactive center loop. Serpina3i expressed in small amounts in the lungs of naive C57BL/6 mice. It could thus inhibit the degradation of IL-33 in responder mice but not in non-responders. Oncostatin M can activate IL-33 and serpina3 in human intesti…	it mediates a Th1 response	impaired Pseudomonas clearance in C57BL/6 mice compared to BALB/c due to reduced CD1d2 function. NKT cells are responsible for IL-33 expression in hepatocytes during acute hepatitis (tested in BALB/c mice).	is upregulated after IL-6 trans-signaling (i.e. IL-6+sIL-6R complex binds to gp130) causing asthma
		Cd1d2	CD1d2	frameshift	loss of aa 74-113 in the middle of the protein; normal protein is 335 aa long	impaired function	normal function	impaired Pseudomonas clearance in C57BL/6 mice compared to BALB/c due to reduced CD1d2 function. NKT cells are responsible for IL-33 expression in hepatocytes during acute hepatitis (tested in BALB/c mice).	NKT cells support asthma development.	P. Benoit et al., IAI, 2015 M. I. Arshad et al., Eur. J. Immunol., 2011 T. Jinquan et al., Arch. Immunol. Ther. Exp.,2006																						P. Benoit et al., IAI, 2015 M. I. Arshad et al., Eur. J. Immunol., 2011 T. Jinquan et al., Arch. Immunol. Ther. Exp.,2006	NKT cells support asthma development.	impaired Pseudomonas clearance in C57BL/6 mice compared to BALB/c due to reduced CD1d2 function. NKT cells are responsible for IL-33 expression in hepatocytes during acute hepatitis (tested in BALB/c mice).	normal function	impaired function	loss of aa 74-113 in the middle of the protein; normal protein is 335 aa long	frameshift	CD1d2	Cd1d2				expected impact on protein function	BALB/c, CBA, DBA/2 (non-responders)	impaired function, truncation	normal function	normal function	normal function
		Pla2g2a	phospholipase A2, group IIA (platelets, synovial fluid)	frameshift	frameshift starts at aa 56 and causes a stop after aa 68; normal protein is 146 aa long	impaired function, truncation	normal function	is upregulated after IL-6 trans-signaling (i.e. IL-6+sIL-6R complex binds to gp130) causing asthma	has pro-inflammatory actions	M. B. Robinson et al., Am J Physiol Lung Cell Mol Physiol, 2015 M. Schewe et al., Cell Stem Cell, 2016																						M. B. Robinson et al., Am J Physiol Lung Cell Mol Physiol, 2015 M. Schewe et al., Cell Stem Cell, 2016	has pro-inflammatory actions	is upregulated after IL-6 trans-signaling (i.e. IL-6+sIL-6R complex binds to gp130) causing asthma	normal function	impaired function, truncation	frameshift starts at aa 56 and causes a stop after aa 68; normal protein is 146 aa long	frameshift	phospholipase A2, group IIA (platelets, synovial fluid)	Pla2g2a					C57BL/6J, C57BL/6N (responders)	normal function	impaired function	impaired function	impaired function, truncation
		Ctrcs	chymotrypsin C (caldecrin)	frameshift	frameshift starts at aa 39 and causes a stop after aa 79; normal protein is 268 aa long	impaired function, truncation	normal function	structural similarities to SplD	only expressed in the pancreas and the digestive system	S1: Chymotrypsin. Accessed on 14/12/2017. IUPHAR/BPS Guide to PHARMACOLOGY, http://www.guidetopharmacology.org/GRAC/FamilyDisplayForward?familyId=751. I. Yoshino-Yasuda et al., JBC, 1998																						S1: Chymotrypsin. Accessed on 14/12/2017. IUPHAR/BPS Guide to PHARMACOLOGY, http://www.guidetopharmacology.org/GRAC/FamilyDisplayForward?familyId=751. I. Yoshino-Yasuda et al., JBC, 1998	only expressed in the pancreas and the digestive system	structural similarities to SplD	normal function	impaired function, truncation	frameshift starts at aa 39 and causes a stop after aa 79; normal protein is 268 aa long	frameshift	chymotrypsin C (caldecrin)	Ctrcs				description of mutation		frameshift starts at amino acid (aa) 249 and causes a stop after amino acid 250; the functional protein is 408 aa long; the reactive center loop is at the C-terminus starting at aa 357	frameshift starts at aa 13	loss of aa 74-113 in the middle of the protein; normal protein is 335 aa long	frameshift starts at aa 56 and causes a stop after aa 68; normal protein is 146 aa long
		Cyp2d11	cytochrome P450, family 2, subfamily d, polypeptide 11	frameshift	frameshift starts at aa 386 and causes a stop after aa 409; normal protein is 504 aa long	impaired function, truncation	normal function	other cytochrome P450 enzymes process EPA to resolvin precursors	not much known about this protein/gene. It is mainly expressed in the liver.	C. Serhan, Nature, 2014																						C. Serhan, Nature, 2014	not much known about this protein/gene. It is mainly expressed in the liver.	other cytochrome P450 enzymes process EPA to resolvin precursors	normal function	impaired function, truncation	frameshift starts at aa 386 and causes a stop after aa 409; normal protein is 504 aa long	frameshift	cytochrome P450, family 2, subfamily d, polypeptide 11	Cyp2d11				mutation type		frameshift	frameshift	frameshift	frameshift
		Clec2i	C-type lectin domain family 2, member i	frameshift	frameshift starts at aa 27 and causes a stop after aa 41; normal protein is 246 aa long	normal function	impaired function in one of three main transcripts	can enhance macrophage/DC development and promote CD/Tcell synapse formation	at least two of three transcripts are functional in all mice, so the effect will be neglectable.	M. J. Stabels et al., Blood, 2011																						M. J. Stabels et al., Blood, 2011	at least two of three transcripts are functional in all mice, so the effect will be neglectable.	can enhance macrophage/DC development and promote CD/Tcell synapse formation	impaired function in one of three main transcripts	normal function	frameshift starts at aa 27 and causes a stop after aa 41; normal protein is 246 aa long	frameshift	C-type lectin domain family 2, member i	Clec2i				protein		serine (or cysteine) peptidase inhibitor, clade A, member 3I	CXCL-11, I-TARC	CD1d2	phospholipase A2, group IIA (platelets, synovial fluid)
		Lst1 (B114)	leukocyte specific transcript 1	frameshift	frameshift starts at aa 4 and causes a stop after aa 15; normal protein is 93 aa long	normal function	impaired function		its expression decreases after S. aureus infection	H. Mulcahy et al., Immunogenetics, 2006																						H. Mulcahy et al., Immunogenetics, 2006	its expression decreases after S. aureus infection		impaired function	normal function	frameshift starts at aa 4 and causes a stop after aa 15; normal protein is 93 aa long	frameshift	leukocyte specific transcript 1	Lst1 (B114)				gene		Serpina3i	Cxcl11	Cd1d2	Pla2g2a
		gene	protein	mutation type	description of mutation	expected impact on protein function		pro hypothesis	contra hypothesis	references of literature search
						C57BL/6J, C57BL/6N (responders)	BALB/c, CBA, DBA/2 (non-responders)
		Klra2	killer cell lectin-like receptor, subfamily A, member 2	frameshift	frameshift starts at aa 246; normal protein is 321 aa long	normal function	impaired function in one of two main transcripts	not much known about this protein/gene																								not much known about this protein/gene	not much known about this protein/gene	not much known about this protein/gene	impaired function in one of two main transcripts	normal function	frameshift starts at aa 246; normal protein is 321 aa long	frameshift	killer cell lectin-like receptor, subfamily A, member 2	Klra2
		Ankrd45	ankyrin repeat domain 45	frameshift	frameshift starts at aa 26/28 has consequences for the protein sequence starting at aa 31 and causes a stop after aa 55; normal protein is 282 aa long	normal function	impaired function in BALB/cJ and DBA/2, inframe deletion in CBA/J mice																												impaired function in BALB/cJ and DBA/2, inframe deletion in CBA/J mice	normal function	frameshift starts at aa 26/28 has consequences for the protein sequence starting at aa 31 and causes a stop after aa 55; normal protein is 282 aa long	frameshift	ankyrin repeat domain 45	Ankrd45
		Acbd4	acyl-Coenzyme A binding domain containing 4	frameshift	frameshift mutations start at aa 32/33; main transcript product is 327 aa long	impaired function in 4 minor transcripts but not in the main transcript	normal function																												normal function	impaired function in 4 minor transcripts but not in the main transcript	frameshift mutations start at aa 32/33; main transcript product is 327 aa long	frameshift	acyl-Coenzyme A binding domain containing 4	Acbd4
		Vmn2r110	vomeronasal 2, receptor 110	stop frameshift	stop is gained through frameshift mutation after aa 82; normal protein is 858 aa long	normal function (rodent specific gene, does not exist in humans)	unfunctional, truncation																												unfunctional, truncation	normal function (rodent specific gene, does not exist in humans)	stop is gained through frameshift mutation after aa 82; normal protein is 858 aa long	stop frameshift	vomeronasal 2, receptor 110	Vmn2r110
		H2-Q2	histocompatibility 2, Q region locus 2	frameshift	frameshift starts at aa 395; normal protein is 360aa long	frameshift at the end of the protein - unknown impact on the function	normal function	not much known about this protein/gene																											normal function	frameshift at the end of the protein - unknown impact on the function	frameshift starts at aa 395; normal protein is 360aa long	frameshift	histocompatibility 2, Q region locus 2	H2-Q2
		Trim30b	tripartite motif-containing 30B	frameshift	frameshift starts at aa 108 before the B30.2/SplA and ryanodine receptor (SPRY) domain; normal protein is 159 aa long	impaired function	normal function
		Hmgxb4	HMG box domain containing 4	frameshift	frameshift starts at aa 210; normal protein is 594 aa long	normal function	impaired function; only one allel is affected, the other one is normal
		Olfr617	olfactory receptor 617	frameshift	frameshift starts at aa 77; normal protein is 318 aa long	normal function	impaired function; only one allel is affected, the other one is normal	not much known about this protein/gene, but most probably not relevant, because there are many olfactory receptors which could compensate the loss
		Olfr1000	olfactory receptor 1000	frameshift	frameshift starts at aa 32; normal protein is 314 aa long	normal function	impaired function
		Olfr1156	olfactory receptor 1156	frameshift	frameshift starts at aa 318; normal protein is 323 aa long	normal function	frameshift close to the end of the protein - unknown impact on the function
		Tas2r103	taste receptor, type 2, member 103	frameshift	frameshift starts at aa 267; normal protein is 312 aa long	normal function	impaired function
		Tas2r140	taste receptor, type 2, member 140	frameshift	frameshift starts at aa 267; normal protein is 312 aa long	normal function	impaired function
[truncated: 9 more columns]
