# Supplementary material for: Mouse Strain-Dependent Difference Toward the Staphylococcus aureus Allergen Serine Protease-Like Protein D Reveals a Novel Regulator of IL-33
Source: Front Immunol. 2020 Sep 25;11:582044. doi: 10.3389/fimmu.2020.582044 (PMC7544847; doi:10.3389/fimmu.2020.582044)
Supplement: Supplementary Table 2 — A summary of experimental procedures per figure. [file Table_2.XLSX]

## Sheet: Tabelle1
		Figure	Mouse strain	Treatment Group	Treatment procedure per mouse	Endpoint: time (hours) after last i.t. application
		Figure 1 A-I	C57BL/6J	PBS	6 times 50 µL PBS i.t. every 48 hours	48
				SplD	6 times 45 µg SplD in 50 µL PBS i.t. every 48 hours	48
			BALB/c	PBS	6 times 50 µL PBS i.t. every 48 hours	48
				SplD	6 times 45 µg SplD in 50 µL PBS i.t. every 48 hours	48
		Figure 2 A-C	C57BL/6J	PBS 6h	once 50 µL PBS i.t.	6
				SplD 6h	once 50 µg SplD in 50µL PBS i.t.	6
				SplD 12h	once 50 µg SplD in 50µL PBS i.t.	12
			BALB/c	PBS 6h	once 50 µL PBS i.t.	6
				SplD 6h	once 50 µg SplD in 50µL PBS i.t.	6
				SplD 12h	once 50 µg SplD in 50µL PBS i.t.	12
		Figure 3 A-L	BALB/c	PBS	6 times 50 µL PBS i.t. every 48 hours	48
				SplD	6 times 45 µg SplD in 50 µL PBS i.t. + 50µL PBS i.t. every 48 hours	48
				IL-33	6 times 200 ng recombinant murine IL-33 in 50 µL PBS i.t. + 50µL PBS i.t. every 48 hours	48
				SplD + IL-33	6 times 45 µg SplD in 50 µL PBS i.t. + 200 ng recombinant murine IL-33 in 50 µL PBS i.t. every 48 hours	48
		Figure 3 K	C57BL/6J	PBS	6 times 50 µL PBS i.t. every 48 hours	48
				SplD	6 times 45 µg SplD in 50 µL PBS i.t. every 48 hours	48
		Figure 4 A-E	C57BL/6J	PBS	6 times 50 µL PBS i.t. every 48 hours	48
				SplD	6 times 45 µg SplD in 50 µL PBS i.t. every 48 hours	48
			C57BL/6N	PBS	6 times 50 µL PBS i.t. every 48 hours	48
				SplD	6 times 45 µg SplD in 50 µL PBS i.t. every 48 hours	48
			BALB/c	PBS	6 times 50 µL PBS i.t. every 48 hours	48
				SplD	6 times 45 µg SplD in 50 µL PBS i.t. every 48 hours	48
			DBA/2	PBS	6 times 50 µL PBS i.t. every 48 hours	48
				SplD	6 times 45 µg SplD in 50 µL PBS i.t. every 48 hours	48
			CBA	PBS	6 times 50 µL PBS i.t. every 48 hours	48
				SplD	6 times 45 µg SplD in 50 µL PBS i.t. every 48 hours	48
		Figure 7 A	C57BL/6J	PBS	once 50 µL PBS i.t.	6
				SplD	once 50 µg SplD in 50µL PBS i.t.	6
			C57BL/6N	PBS	once 50 µL PBS i.t.	6
				SplD	once 50 µg SplD in 50µL PBS i.t.	6
			DBA/2	PBS	once 50 µL PBS i.t.	6
				SplD	once 50 µg SplD in 50µL PBS i.t.	6
			CBA	PBS	once 50 µL PBS i.t.	6
				SplD	once 50 µg SplD in 50µL PBS i.t.	6
			BALB/c	PBS	once 50 µL PBS i.t.	6
				SplD	once 50 µg SplD in 50µL PBS i.t.	6
				IL-33	once 200 ng recombinant murine IL-33 in 50 µL PBS i.t.	6
				SplD + IL-33	once 50 µg SplD in 50 µL PBS i.t. + 200 ng recombinant murine IL-33 in 50 µL PBS i.t.	6
		Figure 7 B-D	BALB/c	PBS	once 50 µL PBS i.t.	12
				SplD	once 50 µg SplD in 50µL PBS i.t.	12
				SplD + SERPINA3I	once 50 µg SplD in 50 µL PBS i.t. + 5 µg recombinant SERPINA3I in 50 µL PBS i.t.	12
				SERPINA3I	once 5 µg recombinant SERPINA3I in 50 µL PBS i.t.	12
		Figure S1	C57BL/6N	PBS	6 times 50 µL PBS i.t. every 48 hours	48
				SplD	6 times 45 µg SplD in 50 µL PBS i.t. every 48 hours	48
			DBA/2	PBS	6 times 50 µL PBS i.t. every 48 hours	48
				SplD	6 times 45 µg SplD in 50 µL PBS i.t. every 48 hours	48
			CBA	PBS	6 times 50 µL PBS i.t. every 48 hours	48
				SplD	6 times 45 µg SplD in 50 µL PBS i.t. every 48 hours	48
